# Supplementary material for: Characterization of MADS-Box Gene Family in Isatis indigotica and Functional Study of IiAP1 in Regulating Floral Transition and Formation
Source: Plants (Basel). 2025 Jan 4;14(1):129. doi: 10.3390/plants14010129 (PMC11723362; doi:10.3390/plants14010129)
Supplement: Supplementary file 1 [file plants-14-00129-s001.zip]

Archive with 1 entries (1 files):
- plants-3291080-supplementary.pdf
